# Supplementary material for: Design, Synthesis and Antifungal Activity of Stapled Aurein1.2 Peptides
Source: Antibiotics (Basel). 2021 Aug 9;10(8):956. doi: 10.3390/antibiotics10080956 (PMC8389037; doi:10.3390/antibiotics10080956)
Supplement: Supplementary file 1 [file antibiotics-10-00956-s001.zip]

Archive with 1 entries (1 files):
- antibiotics-1310705-supplementary.pdf
